# Supplementary material for: Clinicopathological aspects and proviral load of adulthood infective dermatitis associated with HTLV-1: Comparison between juvenile and adulthood forms
Source: PLoS Negl Trop Dis. 2020 Apr 24;14(4):e0008241. doi: 10.1371/journal.pntd.0008241 (PMC7202657; doi:10.1371/journal.pntd.0008241)
Supplement: S1 Data — (XLSX) [file pntd.0008241.s001.xlsx]

## Sheet: S1 Data
S1 Data. Epidemiological data and PVL of 12 adulthood IDH cases.
Case #	Sex	Race	State	Breast-feeding	Blood transf.	IDH diagnosis age	IDH onset age	IDH follow-up time (years)	HAM onset age	PVL (HTLV-1 copies/100PBMC)
1	Female	White	BA	Unkw.	Unkw.	46	33	4	-	26.22
2	Female	Black	BA	Unkw.	Denies	49	48	5	Before IDH‡	15.05
3	Female	Black	PA	Yes	Denies	80	60	6	60	-
4	Female	Black	BA	Yes	Unkw.	30	29	4	-	6.71
5	Female	Black	BA	Unkw.	Denies	48	41	4	46	-
6	Female	Black	BA	Yes	Denies	35	34	6	-	11.69
7	Male	Black	BA	Yes	Denies	43	43	18	-	19.28
8	Female	Black	BA	Yes	Denies	46	39	2	37	13.18
9	Male	Black	BA	Yes	Denies	34	34	11	-	4.02
10†	Female	Black	BA	Yes	Denies	25	24	12	35	13.88
11	Female	Black	BA	Unkw.	Denies	26	26	-	-	-
12	Female	Black	BA	Unkw.	Denies	72	58	8	72	-
Unkw. - Unknown; transf. - Transfusion; IDH - Infective dermatitis associated with HTLV-1; HAM - HTLV-1 associated myelopathy; PVL - proviral load;
PBMC - Peripheral blood mononuclear cells; † Child also had IDH and HAM/TSP; ‡ Unknown. At IDH diagnosis she had an Osame Motor Disability Score
(OMDS) 7.
